# Supplementary material for: Domain-substituted IGF2 tag modulates targeting of lentiviral gene therapy for Hunter syndrome
Source: EMBO Mol Med. 2025 Sep 29;17(11):3197–226. doi: 10.1038/s44321-025-00314-3 (PMC12603107; doi:10.1038/s44321-025-00314-3)
Supplement: Supplementary file 1 — Table EV1 [file 44321_2025_314_MOESM1_ESM.xlsx]

## Sheet: Sheet1
			Table EV1. Statistics
			Figure		Description		Parameter	IDS	IDS.IGF2	IDS.SWAP-ApoE	IDS.SWAP-RAP12x2	IDS.IGF2del	IGF2 peptide	IDS.RAP12x2	IDS.ApoEII	GFP	IGF2.GAA	GAA	Overall (EV 3D)
			1E		Specific Activity Slope: (nmol/μg)*4hrs Y-intercept: (nmol/ml)*4hrs X-intercept: μg		Equation	Y = 4228*X + 1223	Y = 3949*X + 1365	Y = 4073*X + 1666	Y = 2917*X + 1704	Y = 4250*X + 1299	N/A	N/A	N/A	N/A	N/A	N/A	N/A
							Slope	4228	3949	4073	2917	4250	N/A	N/A	N/A	N/A	N/A	N/A	N/A
							95% Confidence Intervals
							Slope	2896 to 5560	3251 to 4647	1858 to 6288	1062 to 4772	3331 to 5168	N/A	N/A	N/A	N/A	N/A	N/A	N/A
							Y-intercept	600.7 to 1845	1069 to 1661	820.9 to 2511	741.2 to 2667	903.2 to 1694	N/A	N/A	N/A	N/A	N/A	N/A	N/A
							X-intercept	-0.6112 to -0.1126	-0.5000 to -0.2350	-1.268 to -0.1392	-2.324 to -0.1679	-0.4955 to -0.1794	N/A	N/A	N/A	N/A	N/A	N/A	N/A
			2A		IGF2R competition ELISA IC50: nM		Best-fit values
							IC50	1832	35.57	35.57	32.29	52.06	4.882	N/A	N/A	N/A	N/A	N/A	N/A
							95% CI (profile likelihood)
							IC50	798,7 to +infinity	27,80 to 45,71	28,31 to 44,86	25,75 to 40,57	39,84 to 68,31	4,400 to 5,399	N/A	N/A	N/A	N/A	N/A	N/A
			2B		IR-A competition ELISA IC50: nM		Best-fit values
							IC50	690.6	259.4	Unstable	577	636.5	3.957	N/A	N/A	N/A	N/A	N/A	N/A
							95% CI (profile likelihood)
							IC50	(Very wide)	226,1 to 297,0	(Very wide)	(Very wide)	N/A	2,475 to 5,896	N/A	N/A	N/A	N/A	N/A	N/A
			S2A		IR-A competition ELISA IC50: nM		Best-fit values
							IC50	N/A	362.2	Unstable	Unstable	N/A	3.86	N/A	N/A	N/A	N/A	N/A	N/A
							95% CI (profile likelihood)
							IC50	N/A	340,5 to 386,7	(Very wide)	(Very wide)	N/A	3,312 to 4,439	N/A	N/A	N/A	N/A	N/A	N/A
			EV2B		IR-A competition ELISA IC50: nM		Best-fit values
							IC50	N/A	N/A	N/A	N/A	N/A	4.463	N/A	N/A	N/A	12.04	Unstable	Unstable
							95% CI (profile likelihood)
							IC50	N/A	N/A	N/A	N/A	N/A	3,087 to 6,326	N/A	N/A	N/A	10,27 to 14,13	(Very wide)	(Very wide)
			2C		IGF1R competition ELISA IC50: nM		Best-fit values
							IC50	8.007e+42	186.3	166.6	589.3	6.785e+36	27.94	N/A	N/A	N/A	N/A	N/A	N/A
							95% CI (profile likelihood)
							IC50	???	0.003498 to ???	???		???	20.52 to 232.5	N/A	N/A	N/A	N/A	N/A	N/A
			2D		LRP-1 direct ELISA Kd: nM		Best-fit values
							Kd	4675	522.6	25.63	38.08	1341	N/A	N/A	N/A	N/A	N/A	N/A	N/A
							95% CI (profile likelihood)
							Kd	3577 to 6595	429,8 to 639,9	20,92 to 31,17	33,01 to 43,81	1051 to 1771	N/A	N/A	N/A	N/A	N/A	N/A	N/A
			`EV2C		LRP-1 direct ELISA Kd: nM		Best-fit values
							Kd	N/A	121.4	2.812	5.066	N/A	N/A	4.842	1.584	N/A	N/A	N/A	N/A
							95% CI (profile likelihood)
							Kd	N/A	???	2.233 to 3.481	3.084 to 8.145	N/A	N/A	2.259 to 9.821	0.3710 to 4.967	N/A	N/A	N/A	N/A
			EV2D		LRP-1 direct ELISA Kd: nM		Best-fit values
							Kd	17.1	N/A	N/A	1552	N/A	N/A	10.98	1613	N/A	N/A	N/A	N/A
							95% CI (profile likelihood)
							Kd	7,568 to infinity	N/A	N/A	1,033 to 2,336	N/A	N/A	6,719 to infinity	1,076 to 2,435	N/A	N/A	N/A	N/A
			2E		Uptake into MPS II fibroblasts EC50 ratio: tagged-IDS vs IDS Top: ng/IDS		Best-fit values
							EC50 ratio (relative to IDS)	(not used)	0.4333	0.8207	0.6633	0.4094	N/A	N/A	N/A	N/A	N/A	N/A	N/A
							Top	580	580	580	580	580	N/A	N/A	N/A	N/A	N/A	N/A	N/A
							95% CI (profile likelihood)
							EC50 ratio (relative to IDS)	(not used)	0.3369 to 0.5593	0.6418 to 1.049	0.5055 to 0.8700	0.3168 to 0.5296	N/A	N/A	N/A	N/A	N/A	N/A	N/A
							Top	N/A	N/A	N/A	N/A	N/A	N/A	N/A	N/A	N/A	N/A	N/A	N/A
			2F		Uptake into bEND.3 cells EC50 ratio: tagged-IDS vs IDS Top: ng/IDS		Best-fit values
							EC50 ratio (relative to IDS)	(not used)	0.2563	0.6973	0.4205	0.3201	N/A	N/A	N/A	N/A	N/A	N/A	N/A
							Top	250	250	250	250	250	N/A	N/A	N/A	N/A	N/A	N/A	N/A
							95% CI (profile likelihood)
							EC50 ratio (relative to IDS)	(not used)	0.1787 to 0.3444	0.5147 to 0.8979	0.3065 to 0.5403	0.2275 to 0.4191	N/A	N/A	N/A	N/A	N/A	N/A	N/A
							Top	N/A	N/A	N/A	N/A	N/A	N/A	N/A	N/A	N/A	N/A	N/A	N/A
			2G		Uptake into HMC3 cells EC50 ratio: tagged-IDS vs IDS Top: ng/IDS		Best-fit values
							EC50 ratio (relative to IDS)	(not used)	0.3372	0.7981	0.4908	0.401	N/A	N/A	N/A	N/A	N/A	N/A	N/A
							Top	180	180	180	180	180	N/A	N/A	N/A	N/A	N/A	N/A	N/A
							95% CI (profile likelihood)
							EC50 ratio (relative to IDS)	(not used)	0.3378 to 0.9408	0.7071 to 2.523	0.5959 to 1.734	0.4485 to 1.268	N/A	N/A	N/A	N/A	N/A	N/A	N/A
							Top	N/A	N/A	N/A	N/A	N/A	N/A	N/A	N/A	N/A	N/A	N/A	N/A
			2H		Uptake into SH-SY5Y neurons EC50 ratio: tagged-IDS vs IDS Top: ng/IDS		Best-fit values
							EC50 ratio (relative to IDS)	(not used)	0.5221	0.8724	0.6422	0.3853	N/A	N/A	N/A	N/A	N/A	N/A	N/A
							Top	380	380	380	380	380	N/A	N/A	N/A	N/A	N/A	N/A	N/A
							95% CI (profile likelihood)
							EC50 ratio (relative to IDS)	(not used)	??? to 0.5398	??? to 1.334	??? to 0.4882	??? to 1.499	N/A	N/A	N/A	N/A	N/A	N/A	N/A
							Top	N/A	N/A	N/A	N/A	N/A	N/A	N/A	N/A	N/A	N/A	N/A	N/A
			3I		IDS activity in plasma vs VCN Slope: nmol/(mg*VCN)*4hrs		Best-fit values
							Slope	23.53	12.95	14.51	7.847	24.83	N/A	N/A	N/A	N/A	N/A	N/A	N/A
							Y-intercept	74.76	28.6	28.19	11.65	37.78	N/A	N/A	N/A	N/A	N/A	N/A	N/A
							95% CI (profile likelihood)
							Slope	8.281 to 38.78	6.180 to 19.71	2.300 to 26.73	-6.158 to 21.85	8.966 to 40.68	N/A	N/A	N/A	N/A	N/A	N/A	N/A
							Y-intercept	34.41 to 115.1	7.427 to 49.77	-16.79 to 73.17	-24.88 to 48.17	5.603 to 69.96	N/A	N/A	N/A	N/A	N/A	N/A	N/A
							R^2	0.8211	0.8759	0.6511	0.2932	0.7641	N/A	N/A	N/A	N/A	N/A	N/A	N/A
			EV3D		IDS activity in BM vs VCN Vmax: nmol/(mg*VCN)*4hrs		Best-fit values
							Vmax	N/A	N/A	N/A	N/A	N/A	N/A	N/A	N/A	N/A	N/A	N/A	6061
							Km	N/A	N/A	N/A	N/A	N/A	N/A	N/A	N/A	N/A	N/A	N/A	0.288
							95% CI (profile likelihood)
							Vmax	N/A	N/A	N/A	N/A	N/A	N/A	N/A	N/A	N/A	N/A	N/A	5415 to 6866
							Km	N/A	N/A	N/A	N/A	N/A	N/A	N/A	N/A	N/A	N/A	N/A	0,1143 to 0,5666
			5B		Brain Heparan Sulfate vs VCN Plateau: μg/ml		Best-fit values
							Plateau	1.161	0.4629	0.3356	0.4623	0.5192	N/A	N/A	N/A	N/A	N/A	N/A	N/A
							Half Life	0.158	0.1107	0.2054	0.3293	0.1223	N/A	N/A	N/A	N/A	N/A	N/A	N/A
							95% CI (profile likelihood)
							Plateau	1,060 to 1,257	0,3128 to 0,6098	0,2863 to 0,3835	0,4156 to 0,5064	0,4034 to 0,6284	N/A	N/A	N/A	N/A	N/A	N/A	N/A
							Half Life	very wide	0,06102 to 0,1727	very wide	0,2491 to 0,3882	very wide	N/A	N/A	N/A	N/A	N/A	N/A	N/A
