# Supplementary material for: Domain-substituted IGF2 tag modulates targeting of lentiviral gene therapy for Hunter syndrome
Source: EMBO Mol Med. 2025 Sep 29;17(11):3197–226. doi: 10.1038/s44321-025-00314-3 (PMC12603107; doi:10.1038/s44321-025-00314-3)
Supplement: Supplementary file 2 — Table EV2 [file 44321_2025_314_MOESM2_ESM.xlsx]

## Sheet: Sheet1
Table EV2. Alcian blue scoring rules.
Scoring of alcian blue staining in Spleen and Liver
Score	Rules
1	O Alcian blue positive cells in 5 random fields
2	A total of 1-5 alcian blue positive cells in 5 random fields
3	A total of 5-10 alcian blue positive cells in 5 random fields
4	A total of 10-15 alcian blue positive cells in 5 random fields
5	A total of 15-30 alcian blue positive cells in 5 random fields
6	more than 100 Alcian blue positive cells in 1 random field
	Scoring of alcian blue staining in Heart Valves
Score	Rules
1	Weak alcian blue staining
2	Moderate alcian blue staining
3	Strong alcian blue staining
	Scoring of alcian blue staining in Great Heart Vessels
Score	Rules
1	No alcian blue staining
2	Alcian blue staining in less than 5% of the aortic wall area
3	Alcian blue staining in less than 30 % of the aortic wall area
4	Alcian blue staining in less than 60% of the aortic wall area
5	Strong alcian blue staining in all the aortic wall area
