# Supplementary material for: Domain-substituted IGF2 tag modulates targeting of lentiviral gene therapy for Hunter syndrome
Source: EMBO Mol Med. 2025 Sep 29;17(11):3197–226. doi: 10.1038/s44321-025-00314-3 (PMC12603107; doi:10.1038/s44321-025-00314-3)
Supplement: Supplementary file 4 — Source data Fig. 1 [file 44321_2025_314_MOESM4_ESM.zip]

Archive with 16 entries (12 files):
- Figure 1/
- Figure 1/.DS_Store
- __MACOSX/Figure 1/._.DS_Store
- Figure 1/1E/
- Figure 1/1D/
- Figure 1/1C/
- Figure 1/1E/Fig 1E.xlsx
- __MACOSX/Figure 1/1E/._Fig 1E.xlsx
- Figure 1/1D/Fig 1D.xlsx
- __MACOSX/Figure 1/1D/._Fig 1D.xlsx
- Figure 1/1C/Source image 1C_Westernblot Transduction HMC3_medium.tif
- __MACOSX/Figure 1/1C/._Source image 1C_Westernblot Transduction HMC3_medium.tif
- Figure 1/1C/Source image 1C_Westernblot Transduction HMC3_cells.tif
- __MACOSX/Figure 1/1C/._Source image 1C_Westernblot Transduction HMC3_cells.tif
- Figure 1/1C/Fig 1C.xlsx
- __MACOSX/Figure 1/1C/._Fig 1C.xlsx
