# Supplementary material for: Domain-substituted IGF2 tag modulates targeting of lentiviral gene therapy for Hunter syndrome
Source: EMBO Mol Med. 2025 Sep 29;17(11):3197–226. doi: 10.1038/s44321-025-00314-3 (PMC12603107; doi:10.1038/s44321-025-00314-3)
Supplement: Supplementary file 4 — Source data Fig. 1 [file 44321_2025_314_MOESM4_ESM.zip › Figure 1/1E/Fig 1E.xlsx]

## Sheet: Quantification WB SA
				Average Elaprase	17136085		ratio blot 1	1.09594		ratio blot 2	0.919504
		area	corr Elap	amount µg
Elaprase	1	15635953	17136085	1
IDS 1	2	13827418	1.5154e+07	0.884335			IDS	0.884335	0.900806	0.0772135
IDS 2	3	7422054	8.13413e+06	0.474679				0.949357
IDS 3	4	3891154	4.26448e+06	0.248859				0.995438
IDS 4	5	2302326	2.52321e+06	0.147246				0.883474
IDS 5	6	1546841	1.69525e+06	0.0989285				0.791428
IDS.IGF2 1	7	12439418	1.36329e+07	0.795565			IDS.IGF2	0.795565	0.793997	0.0973627
IDS.IGF2 2	8	6903933	7.5663e+06	0.441542				0.883084
IDS.IGF2 3	9	3330619	3.65016e+06	0.21301				0.852041
IDS.IGF2 4	10	2105205	2.30718e+06	0.134639				0.807832
IDS.IGF2 5	11	1234184	1.35259e+06	0.0789324				0.63146
IDS.SWAP-ApoE 1	12	11715418	1.28394e+07	0.749262			IDS.SWAP-ApoE	0.749262	0.694503	0.0604947
IDS.SWAP-ApoE 2	13	5361225	5.87559e+06	0.342878				0.685756
IDS.SWAP-ApoE 3	14	2697154	2.95592e+06	0.172497				0.689988
IDS.SWAP-ApoE 4	15	1946255	2.13298e+06	0.124473				0.746838
IDS.SWAP-ApoE 5	16	1174012	1.28665e+06	0.0750841				0.600673
IDS.SWAP-RAP12x2 1	17	15772953	1.72862e+07	1.00876			IDS.SWAP-RAP12x2	1.00876	0.889541	0.115914
IDS.SWAP-RAP12x2 2	18	7982711	8.74858e+06	0.510536				1.02107
IDS.SWAP-RAP12x2 3	19	3120740	3.42015e+06	0.199587				0.79835
IDS.SWAP-RAP12x2 4	20	2046790	2.24316e+06	0.130903				0.785417
IDS.SWAP-RAP12x2 5	21	1630255	1.78666e+06	0.104263				0.834106
Elaprase	1	18636217	17136085	1
irrelevant condition	2	14692953	1.35102e+07	0.788409			irrelevant condition	0.788409	0.745532	0.045742
irrelevant condition	3	7168761	6.59171e+06	0.384668				0.769337
irrelevant condition	4	3578861	3.29078e+06	0.192038				0.768152
irrelevant condition	5	2261033	2.07903e+06	0.121325				0.727948
irrelevant condition	6	1569669	1.44332e+06	0.0842268				0.673814
IDS.IGF2del 1	7	15022903	1.38136e+07	0.806113			IDS.IGF2del	0.806113	0.846992	0.108614
IDS.IGF2del 2	8	8069296	7.41975e+06	0.43299				0.86598
IDS.IGF2del 3	9	4372397	4.02044e+06	0.234618				0.938473
IDS.IGF2del 4	10	2929861	2.69402e+06	0.157213				0.94328
IDS.IGF2del 5	11	1586669	1.45895e+06	0.085139				0.681112

## Sheet: specific activity data
		Protein amount (µg)	Activity (nmol/4hr/mL)
	IDS	0.884335	4765.74
		0.474679	3546.97
		0.248859	2376.03
		0.147246	1843.42
		0.0989285	1403.3
	IDS.IGF2	0.795565	4435.42
		0.441542	3278.15
		0.21301	2187.18
		0.134639	1902.88
		0.0789324	1575.52
	IDS.SWAP-ApoE	0.749262	4526.54
		0.342878	3485.46
		0.172497	2576.51
		0.124473	2097.65
		0.0750841	1591.01
	IDS.SWAP-RAP12x2	1.00876	4389.85
		0.510536	3717.82
		0.199587	2515
		0.130903	2037.51
		0.104263	1548.86
	irrelevant condition	0.788409	4843.19
		0.384668	3348.77
		0.192038	2458.05
		0.121325	1994.68
		0.0842268	1594.43
	IDS.IGF2del	0.806113	4635.89
		0.43299	3346.5
		0.234618	2256.21
		0.157213	2029.54
		0.085139	1535.2
