# Supplementary material for: Domain-substituted IGF2 tag modulates targeting of lentiviral gene therapy for Hunter syndrome
Source: EMBO Mol Med. 2025 Sep 29;17(11):3197–226. doi: 10.1038/s44321-025-00314-3 (PMC12603107; doi:10.1038/s44321-025-00314-3)
Supplement: Supplementary file 4 — Source data Fig. 1 [file 44321_2025_314_MOESM4_ESM.zip › Figure 1/1D/Fig 1D.xlsx]

## Sheet: IDS activity
nmol/4hrs/ml (medium) or mg (cells)	IDS	IDS.IGF2	IDS.SWAP-ApoE	IDS.SWAP-RAP12x2	irrelevant condition	IDS.IGF2del	GFP
Medium	5140.93	5247.79	5505.65	4488.15	5031.75	4629.86	13.7014
	5403.44	5094.47	5545.14	5087.5	5096.79	4964.38	14.245
	5145.58	4818.03	5008.52	4116.46	4915.6	4971.35	12.7257
Cells	13895.9	11633.2	10855.6	15304.6	13447.4	12329.4	50.4247
	11363.6	12698.7	13509.9	16756.5	15935.5	14801.1	89.8368
	12377.5	12764.1	10957.2	15439.1	14493.1	11648.1	54.4614

## Sheet: VCN
Mouse number	Average psi	Average albumin	VCN (copies per genome)	average	standard deviation
IDS 1	134973	16624.1	16.2382	14.5604	1.4531
IDS 2	45380.2	6607.96	13.735
IDS 3	85088.6	12414.5	13.7079
IDS.IGF2 1	36429.8	5879.82	12.3915	12.5983	0.900911
IDS.IGF2 2	58516.4	9902.32	11.8187
IDS.IGF2 3	40502.6	5963.02	13.5846
IDS.SWAP-ApoE 1	53316.8	5659.82	18.8405	18.5968	0.21122
IDS.SWAP-ApoE 2	82194.1	8893.01	18.4851
IDS.SWAP-ApoE 3	81309.1	8806.85	18.465
IDS.SWAP-RAP12x2 1	72192.8	6702.2	21.543	22.0646	1.09574
IDS.SWAP-RAP12x2 2	59542.3	5583.73	21.3271
IDS.SWAP-RAP12x2 3	65629.3	5627.7	23.3237
irrelevant condition	86029.3	7518.71	22.8841	23.1407	1.31836
irrelevant condition	87709.1	7139.95	24.5686
irrelevant condition	67650.5	6158.56	21.9696
IDS.IGF2del 1	52286.9	5709.08	18.3171	19.2607	1.37416
IDS.IGF2del 2	156745	15044.7	20.8373
IDS.IGF2del 3	66485.2	7138.32	18.6277
GFP 1	94404.9	8886.15	21.2476	23.3463	2.36724
GFP 2	206238	15918.1	25.9124
GFP 3	94611.2	8270.63	22.8788
