# Supplementary material for: Domain-substituted IGF2 tag modulates targeting of lentiviral gene therapy for Hunter syndrome
Source: EMBO Mol Med. 2025 Sep 29;17(11):3197–226. doi: 10.1038/s44321-025-00314-3 (PMC12603107; doi:10.1038/s44321-025-00314-3)
Supplement: Supplementary file 4 — Source data Fig. 1 [file 44321_2025_314_MOESM4_ESM.zip › Figure 1/1C/Fig 1C.xlsx]

## Sheet: processing ratios
	Cells intensity/total protein	total isoforms	Relative to total
IDS 1	5096.52	13975.9	36.4664
	5433		38.874
	3446.41		24.6596
IDS 2	4557.36	13198.3	34.53
	5340.66		40.4649
	3300.24		25.0051
IDS 3	3866.53	10512.6	36.78
	4211.27		40.0593
	2434.8		23.1608
IDS.IGF2 1	3902.95	9077.63	42.9952
	3075.13		33.8759
	2099.55		23.1289
IDS.IGF2 2	3526.07	8846.22	39.8597
	3179.39		35.9407
	2140.76		24.1997
IDS.IGF2 3	3628.58	8315.61	43.6358
	2761.03		33.2029
	1926		23.1613
IDS.SWAP-ApoE 1	5575.42	10701.2	52.1009
	3161.93		29.5475
	1963.85		18.3516
IDS.SWAP-ApoE 2	4985.58	9745.95	51.1553
	2885.4		29.6061
	1874.98		19.2386
IDS.SWAP-ApoE 3	4872.69	9824.77	49.596
	3189.32		32.462
	1762.76		17.942
IDS.SWAP-RAP12x2 1	6982.59	12212.2	57.177
	3412.12		27.9402
	1817.53		14.8829
IDS.SWAP-RAP12x2 2	5988.25	10578.3	56.6089
	3042.02		28.7572
	1548.01		14.6338
IDS.SWAP-RAP12x2 3	7421.99	12237.1	60.6517
	3162.09		25.8402
	1652.99		13.5081
irrelevant condition	5486.85	10653.9	51.501
	3401.28		31.9253
	1765.74		16.5737
irrelevant condition	5955.7	10962.8	54.3263
	3296.04		30.0655
	1711.11		15.6082
irrelevant condition	5723.63	11208.6	51.0645
	3676.17		32.7977
	1808.84		16.1379
IDS.IGF2del 1	4050.32	8516.42	47.5589
	2802.56		32.9077
	1663.54		19.5334
IDS.IGF2del 2	4256.23	9221.83	46.1539
	3143.76		34.0904
	1821.84		19.7557
IDS.IGF2del 3	3576.13	8050.09	44.4234
	2912.67		36.1819
	1561.29		19.3947
GFP 1
GFP 2
GFP 3
