# Supplementary material for: Domain-substituted IGF2 tag modulates targeting of lentiviral gene therapy for Hunter syndrome
Source: EMBO Mol Med. 2025 Sep 29;17(11):3197–226. doi: 10.1038/s44321-025-00314-3 (PMC12603107; doi:10.1038/s44321-025-00314-3)
Supplement: Supplementary file 5 — Source data Fig. 2 [file 44321_2025_314_MOESM5_ESM.zip]

Archive with 29 entries (20 files):
- Figure 2/
- Figure 2/.DS_Store
- __MACOSX/Figure 2/._.DS_Store
- Figure 2/2G/
- Figure 2/2H/
- Figure 2/2A/
- Figure 2/2F/
- Figure 2/~$Fig 2C.xlsx
- __MACOSX/Figure 2/._~$Fig 2C.xlsx
- Figure 2/2C/
- Figure 2/2D/
- Figure 2/2E/
- Figure 2/2B/
- Figure 2/2G/Fig 2G.xlsx
- __MACOSX/Figure 2/2G/._Fig 2G.xlsx
- Figure 2/2H/Fig 2H.xlsx
- __MACOSX/Figure 2/2H/._Fig 2H.xlsx
- Figure 2/2A/Fig 2A.xlsx
- __MACOSX/Figure 2/2A/._Fig 2A.xlsx
- Figure 2/2F/Fig 2F.xlsx
- __MACOSX/Figure 2/2F/._Fig 2F.xlsx
- Figure 2/2C/Fig 2C.xlsx
- __MACOSX/Figure 2/2C/._Fig 2C.xlsx
- Figure 2/2D/Fig 2D.xlsx
- __MACOSX/Figure 2/2D/._Fig 2D.xlsx
- Figure 2/2E/Fig 2E.xlsx
- __MACOSX/Figure 2/2E/._Fig 2E.xlsx
- Figure 2/2B/Fig 2B.xlsx
- __MACOSX/Figure 2/2B/._Fig 2B.xlsx
