# Supplementary material for: Domain-substituted IGF2 tag modulates targeting of lentiviral gene therapy for Hunter syndrome
Source: EMBO Mol Med. 2025 Sep 29;17(11):3197–226. doi: 10.1038/s44321-025-00314-3 (PMC12603107; doi:10.1038/s44321-025-00314-3)
Supplement: Supplementary file 5 — Source data Fig. 2 [file 44321_2025_314_MOESM5_ESM.zip › Figure 2/2G/Fig 2G.xlsx]

## Sheet: Uptake HMC3
nM	IDS			IDS.IGF2			IDS.SWAP-ApoE			IDS.SWAP-RAP12x2			irrelevant condition			IDS.IGF2del
9.47888	85.7121	82.0447	83.8596	170.297	155.123	147.311	108.113	104.651	108.093	147.193	156.015	146.534	146,5505066*	154,7501634*	138,1802624*	186.112	165.567	123.995
4.73944	53.6468	54.6463	46.5154	149.086	119.486	108.879	58.5619	58.3866	53.0675	91.4392	83.9917	87.4221	78,44243656*	96,24916339*	95,66983643*	118.665	105.471	93.4845
1.18486	15.2849	16.5557	13.2817	21.728	26.8376	26.2655	17.2424	17.2913	17.5349	20.4309	22.4114	18.6616	26,64988202*	22,41470325*	21,24010458*	27.2731	25.7635	25.7864
0.59243	11.2499	12.368	12.088	16.7544	15.6882	15.6953	8.41244	9.06533	9.5155	11.3177	11.1034	9.94766	10,19376907*	13,31298829*	11,4232801*	13.582	15.1294	11.267
