# Supplementary material for: Domain-substituted IGF2 tag modulates targeting of lentiviral gene therapy for Hunter syndrome
Source: EMBO Mol Med. 2025 Sep 29;17(11):3197–226. doi: 10.1038/s44321-025-00314-3 (PMC12603107; doi:10.1038/s44321-025-00314-3)
Supplement: Supplementary file 5 — Source data Fig. 2 [file 44321_2025_314_MOESM5_ESM.zip › Figure 2/2H/Fig 2H.xlsx]

## Sheet: Uptake SH-SY5Y neurons
nM	IDS			IDS.IGF2			IDS.SWAP-ApoE			IDS.SWAP-RAP12x2			irrelevant condition			IDS.IGF2del
9.47888	216.078	247.125	226.024	319.146	304.903	269.046	234.962	236.44	232.426	259.9	271.535	255.297	317,7108914*	319,2277101*	309,5837339*	374.329	356.986	386.68
4.73944	122.421	107.576	132.871	212.442	224.812	214.742	137.352	161.428	168.996	171.773	201.765	225.584	232,5555052*	216,9714557*	114,6249337*	278.487	235.716	257.676
1.18486	59.2055	63.0403	54.3346	88.3987	98.1176	99.4361	54.0139	65.6912	55.9702	90.2712	93.3976	89.5134	84,85671639*	83,26602471*	74,32516873*	78.1351	27.3043	88.8383
0.59243	31.0599	32.7739	28.9655	44.2296	66.3509	58.1361	40.815	32.2307	34.0907	34.6097	57.4919	61.0662	37,20956877*	50,43444425*	39,31005297*	44.9852	53.6398	27.9321
