# Supplementary material for: Domain-substituted IGF2 tag modulates targeting of lentiviral gene therapy for Hunter syndrome
Source: EMBO Mol Med. 2025 Sep 29;17(11):3197–226. doi: 10.1038/s44321-025-00314-3 (PMC12603107; doi:10.1038/s44321-025-00314-3)
Supplement: Supplementary file 5 — Source data Fig. 2 [file 44321_2025_314_MOESM5_ESM.zip › Figure 2/2A/Fig 2A.xlsx]

## Sheet: IGF2R ELISA
	nM	IDS		IDS.IGF2		IDS.SWAP-ApoE		IDS.SWAP-RAP12x2		IDS.IGF2del		IGF2 peptide
ELISA 1	200	83.8462	80.2564	5.57692	6.02564	5.44872	5.76923	7.62821	7.30769	16.1538	14.6795	5.83333	5.57692
	100	110.897	110	12.6282	13.0128	12.7564	13.0769	26.0256	24.6795	35.3205	33.2692	7.37179	7.94872
	50	103.782	103.654	27.9487	28.5897	34.0385	36.9872	52.6282	51.9231	56.2179	56.7949	10.7692	10.0641
	25	100.705	98.6538	59.0385	60.3846	65.1282	61.5385	71.859	73.0128	72.3718	73.5256	13.7179	14.1026
	5	100	94.8718	97.6282	109.231	106.859	99.4872	95.7051	97.2436	107.372	95.7692	38.2692	34.1026
ELISA 2	35	90.4762		64.0212	67.3016	56.2963	58.6243	56.8254	51.8519	76.8254		12.5926
	25	96.4021		66.455	70.2646	71.1111	65.9259	61.5873	60.2116	89.418		16.5079
	15	91.2169		82.328	79.7884	79.0476	79.5767	67.5132	69.6296	95.2381		24.2328
	10	93.0159		83.4921	90.4762	96.1905	94.0741	73.0159	70.582	99.2593		32.2751
	5	88.9947		96.2963	88.8889	93.545	96.5079	70.1587	69.8413	94.6032		52.1693
	1	100		99.2593	93.0159	96.9312	95.3439	78.3069	74.1799	93.7566		85.7143
