# Supplementary material for: Domain-substituted IGF2 tag modulates targeting of lentiviral gene therapy for Hunter syndrome
Source: EMBO Mol Med. 2025 Sep 29;17(11):3197–226. doi: 10.1038/s44321-025-00314-3 (PMC12603107; doi:10.1038/s44321-025-00314-3)
Supplement: Supplementary file 5 — Source data Fig. 2 [file 44321_2025_314_MOESM5_ESM.zip › Figure 2/2F/Fig 2F.xlsx]

## Sheet: Uptake bEND.3
nM	IDS			IDS.IGF2			IDS.SWAP-ApoE			IDS.SWAP-RAP12x2			irrelevant condition			IDS.IGF2del
9.47888	91.7549	84.1352	N/A	216.846	197.9	317,2812936*	144.203	124.913	128.407	204.417	191.202	256.516	162,1893393*	197,9317881*	172,241754*	195.163	272.471	231.661
4.73944	39.6282	43.3575	39.7352	148.833	215.155	146.131	68.208	67.0242	61.6855	95.7571	110.846	85.0118	103,3497366*	113,0935206*	101,1776073*	135.168	130.565	156.339
1.18486	10.976	9.97632	10.8479	44.5474	43.6879	38.7643	17.2945	19.2149	20.2119	28.6355	32.7193	32.5819	29,34360917*	25,60929035*	32,16608884*	38.8717	37.96	38.475
0.59243	4.34592	6.05266	6.2526	21.6903	25.8733	29.3013	7.89189	7.83846	8.99272	16.085	16.4149	15.6487	18,41687498*	13,58878785*	13,67537677*	20.514	19.508	21.5626
