# Supplementary material for: Domain-substituted IGF2 tag modulates targeting of lentiviral gene therapy for Hunter syndrome
Source: EMBO Mol Med. 2025 Sep 29;17(11):3197–226. doi: 10.1038/s44321-025-00314-3 (PMC12603107; doi:10.1038/s44321-025-00314-3)
Supplement: Supplementary file 5 — Source data Fig. 2 [file 44321_2025_314_MOESM5_ESM.zip › Figure 2/2C/Fig 2C.xlsx]

## Sheet: IGF1R ELISA
	nM	IDS		IDS.IGF2		IDS.SWAP-ApoE		IDS.SWAP-RAP12x2		IDS.IGF2del		IGF2 peptide
ELISA 1	200	96.9049	100.956	43.6893	46.2783	33.0097	30.0971	62.7832	62.7832	105.825	108.091	12.2977	12.6214
	100	132.135	128.175	40.4531	50.8091	61.4887	86.0841	88.0259	90.6149	102.913	115.858	30.0971	18.4466
	50	129.085	129.95	84.1424	63.1068	74.6173	107.335	114.239	100	121.683	113.592	51.4563	46.6019
	25	114.887	82.2006	74.4337	73.4628	78.3172	80.2589	109.061	106.796	116.181	125.566	58.2524	42.7184
	5	100	92.8803	76.0518	80.5825	98.7055	86.0841	99.6764	103.883	111.974	104.207	86.7314	68.6084
ELISA 2	35	106.6		105.6	105.4	86.8	77.2	111.65	103.398	101.6		45
	25	106.6		107.4	108.4	95.4	90.4	94.2	94.8	105.6		56.6
	15	95.8		103.4	102.6	84.6	88.4	91.6	90.2	102		62.2
	10	90.4		96.4	91	86.8	83.4	90.6	81	87		65.6
	5	96.6		91.4	87.4	84.2	83.8	96.6	87.6	82.4		66
	1	100		83.2	84.6	95.6	96	91.4	97.6	90.7		84
