# Supplementary material for: Domain-substituted IGF2 tag modulates targeting of lentiviral gene therapy for Hunter syndrome
Source: EMBO Mol Med. 2025 Sep 29;17(11):3197–226. doi: 10.1038/s44321-025-00314-3 (PMC12603107; doi:10.1038/s44321-025-00314-3)
Supplement: Supplementary file 5 — Source data Fig. 2 [file 44321_2025_314_MOESM5_ESM.zip › Figure 2/2D/Fig 2D.xlsx]

## Sheet: Sheet1
relative to IDS	IDS		IDS.IGF2		IDS.SWAP-ApoE		IDS.SWAP-RAP12x2		IDS.IGF2del		IGF2 peptide
548	327.027	333.784	1767.57	1732.43	3572.97	3509.46	3435.14	3504.05	948.649	947.297	97.2973	98.6486
450	328.378	324.324	1828.38	1820.27	3752.7	3717.57	3778.38	3828.38	950	870.27	101.351	97.2973
400	328.378	351.351	1677.03	1725.68	3898.65	3998.65	3881.08	3783.78	998.649	945.946	94.5946	93.2432
200	306.757	314.865	1381.08	1379.73	3909.46	3925.68	3597.3	3452.7	821.622	802.703	97.2973	94.5946
100	240.541	275.676	1008.11	1047.3	3413.51	3570.27	3193.24	2967.57	677.027	667.568	100	93.2432
50	231.081	233.784	729.73	748.649	2990.54	2755.41	2558.11	2317.57	509.459	506.757	90.5405	91.8919
25	155.405	166.216	452.703	514.865	2050	1900	1625.68	1618.92	358.108	355.405	94.5946	94.5946
5	100	110.811	172.973	143.243	371.622	336.486	314.865	336.486	110.811	108.108	89.1892	85.1351
