# Supplementary material for: Domain-substituted IGF2 tag modulates targeting of lentiviral gene therapy for Hunter syndrome
Source: EMBO Mol Med. 2025 Sep 29;17(11):3197–226. doi: 10.1038/s44321-025-00314-3 (PMC12603107; doi:10.1038/s44321-025-00314-3)
Supplement: Supplementary file 5 — Source data Fig. 2 [file 44321_2025_314_MOESM5_ESM.zip › Figure 2/2E/Fig 2E.xlsx]

## Sheet: Uptake MPS II fibroblasts 
nM	IDS			IDS.IGF2			IDS.SWAP-ApoE			IDS.SWAP-RAP12x2			irrelevant condition			IDS.IGF2del
9.47888	463.476	451.205	453.324	527.254	555.12	573.835	490.116	419.851	489.969	460.149	493.456	499.93	538,0103305*	409,9621593*	523,1329056*	477,2088188*	598.509	638.415
4.73944	288.67	N/A	275.973	492.072	478.098	422.267	364.226	352.13	309.338	381.834	454.264	N/A	376,5722865*	416,0255478*	418,3329027*	471.692	496.729	552.372
1.18486	86.804	103.148	107.179	186.282	180.201	179.547	120.923	125.078	126.588	148.004	149.14	142.505	195,8154943*	198,6071589*	145,3171885*	141.719	164.193	N/A
0.59243	58.7471	43.0575	44.7645	102.393	117.134	26,13611*	57.2055	44.6619	N/A	80.2205	57.6675	50.7069	108,0725758*	101,0334788*	84,92759826*	63.7215	69.3847	78.7695
