# Supplementary material for: Domain-substituted IGF2 tag modulates targeting of lentiviral gene therapy for Hunter syndrome
Source: EMBO Mol Med. 2025 Sep 29;17(11):3197–226. doi: 10.1038/s44321-025-00314-3 (PMC12603107; doi:10.1038/s44321-025-00314-3)
Supplement: Supplementary file 5 — Source data Fig. 2 [file 44321_2025_314_MOESM5_ESM.zip › Figure 2/2B/Fig 2B.xlsx]

## Sheet: IR-A ELISA
	nM	IDS		IDS.IGF2		IDS.SWAP-ApoE		IDS.SWAP-RAP12x2		IDS.IGF2del		IGF2 peptide
ELISA 1	548	94.8012	73.0887	25.0765	29.052	95.7187	98.4709	97.2477	93.8838	80.4281	76.1468	4.28135	4.58716
	450	99.6942	92.9664	33.0275	37.3089	105.199	103.67	107.034	105.505	91.4373	93.8838	5.19878	4.28135
	400	87.7676	104.893	36.6972	37.3089	112.844	105.81	100.917	114.067	99.6942	103.976	4.58716	4.89297
	200	123.547	130.275	59.0214	60.5505	121.407	89.6024	113.456	115.902	95.107	91.1315	6.42202	6.42202
	100	111.621	125.994	80.4281	73.0887	121.713	117.431	131.804	134.251	121.101	116.514	9.17431	9.48012
	50	125.994	126.606	83.792	87.4618	109.786	80.4281	116.82	117.737	114.067	98.4709	14.3731	15.2905
	25	104.587	115.596	95.4128	89.6024	105.81	103.058	117.125	110.398	98.1651	105.199	22.63	22.0183
	5	100	97.2477	96.9419	82.8746	94.1896	83.1804	84.0979	81.0398	89.6024	78.5933	34.5566	30.8869
ELISA 2	1	100		109.039	102.415	109.229	108.658	103.704	97.9066	96.5448			95
