# Supplementary material for: Domain-substituted IGF2 tag modulates targeting of lentiviral gene therapy for Hunter syndrome
Source: EMBO Mol Med. 2025 Sep 29;17(11):3197–226. doi: 10.1038/s44321-025-00314-3 (PMC12603107; doi:10.1038/s44321-025-00314-3)
Supplement: Supplementary file 6 — Source data Fig. 3 [file 44321_2025_314_MOESM6_ESM.zip]

Archive with 23 entries (16 files):
- Figure 3/
- Figure 3/3E/
- Figure 3/3B/
- Figure 3/3C/
- Figure 3/3D/
- Figure 3/.DS_Store
- __MACOSX/Figure 3/._.DS_Store
- Figure 3/3F/
- Figure 3/3G/
- Figure 3/~$Fig 3C.xlsx
- __MACOSX/Figure 3/._~$Fig 3C.xlsx
- Figure 3/3E/Fig 3E.xlsx
- __MACOSX/Figure 3/3E/._Fig 3E.xlsx
- Figure 3/3B/Fig 3B.xlsx
- __MACOSX/Figure 3/3B/._Fig 3B.xlsx
- Figure 3/3C/Fig 3C.xlsx
- __MACOSX/Figure 3/3C/._Fig 3C.xlsx
- Figure 3/3D/Fig 3D.xlsx
- __MACOSX/Figure 3/3D/._Fig 3D.xlsx
- Figure 3/3F/Fig 3F.xlsx
- __MACOSX/Figure 3/3F/._Fig 3F.xlsx
- Figure 3/3G/Fig 3G.xlsx
- __MACOSX/Figure 3/3G/._Fig 3G.xlsx
