# Supplementary material for: Domain-substituted IGF2 tag modulates targeting of lentiviral gene therapy for Hunter syndrome
Source: EMBO Mol Med. 2025 Sep 29;17(11):3197–226. doi: 10.1038/s44321-025-00314-3 (PMC12603107; doi:10.1038/s44321-025-00314-3)
Supplement: Supplementary file 6 — Source data Fig. 3 [file 44321_2025_314_MOESM6_ESM.zip › Figure 3/3E/Fig 3E.xlsx]

## Sheet: IDS activity WBCs
IDS co	IDS.IGF2co	IDS.SWAP-ApoE	IDS.SWAP-RAP12x2	IDS.IGF2del	GFP	Ids y/-	WT
1951.88	1456.65	359.296	470.042	1192.98	0.284102	4.22327	7.6688
1765.91	940.26	525.228	754.12	1572.57	0.200052	4.9491	7.82195
2777.28	1008.66	875.527	633.219	1191.17	0.195991	5.0177	5.10746
1628.91	1054.65	695.213	503.747	995.549	0.149132	5.86447	12.798
2398.61	2579.19	679.839	576.661	1227.45	2.22621	10.3515	9.00599
749.699	815.641	1109.08	558.762	1055.22	6.06321	3.34783	12.6495
		757.99	585.032	1189.56
