# Supplementary material for: Domain-substituted IGF2 tag modulates targeting of lentiviral gene therapy for Hunter syndrome
Source: EMBO Mol Med. 2025 Sep 29;17(11):3197–226. doi: 10.1038/s44321-025-00314-3 (PMC12603107; doi:10.1038/s44321-025-00314-3)
Supplement: Supplementary file 6 — Source data Fig. 3 [file 44321_2025_314_MOESM6_ESM.zip › Figure 3/3B/Fig 3B.xlsx]

## Sheet: Chimerism BM
IDSco	IDS.IGF2co	IDS.SWAP-ApoEco	IDS.SWAP-RAP12x2co	IDS.IGF2del
90.246	93.4673	86.221	77.3333	92.2906
90.254	92.835	92.2922	92.8329	92.9203
94.4424	91.4075	78.2913	92.4188	93.5706
89.3372	58.3607	79.0936	91.5791	87.6301
94.1274	93.6534	82.7957	93.4386	94.2945
88.2143	57.2797	92.3933	93.8633	93.5312
		94.0483	93.0151	92.8949
