# Supplementary material for: Domain-substituted IGF2 tag modulates targeting of lentiviral gene therapy for Hunter syndrome
Source: EMBO Mol Med. 2025 Sep 29;17(11):3197–226. doi: 10.1038/s44321-025-00314-3 (PMC12603107; doi:10.1038/s44321-025-00314-3)
Supplement: Supplementary file 6 — Source data Fig. 3 [file 44321_2025_314_MOESM6_ESM.zip › Figure 3/3C/Fig 3C.xlsx]

## Sheet: VCN BM
IDSco	IDS.IGF2co	IDS.SWAP-ApoEco	IDS.SWAP-RAP12x2co	IDS.IGF2del	GFP	Ids y/-	WT
1.44709	2.8409	5.03707	3.56599	0.858492	1.10903	0.0116185	0.00798195
1.67474	3.24321	1.61412	2.56189	2.911	0.588759	0.0116371	0.0114333
5.02607	2.58048	3.52296	3.22914	1.31576	0.46162	0.0252301	0.00804733
1.93426	1.96129	3.19066	1.78607	1.238	0.355766	0.00600183	0.00465229
1.9964	5.04288	4.81982	1.84078	3.88161	0.595421	0.00597162	0.00924972
2.03045	2.04867	4.40984	2.96586	1.01943	0.549343	0.00772245	0.00893458
		1.29565	1.59353	0.48855
