# Supplementary material for: Domain-substituted IGF2 tag modulates targeting of lentiviral gene therapy for Hunter syndrome
Source: EMBO Mol Med. 2025 Sep 29;17(11):3197–226. doi: 10.1038/s44321-025-00314-3 (PMC12603107; doi:10.1038/s44321-025-00314-3)
Supplement: Supplementary file 6 — Source data Fig. 3 [file 44321_2025_314_MOESM6_ESM.zip › Figure 3/3D/Fig 3D.xlsx]

## Sheet: IDS activity BM
IDSco	IDS.IGF2co	IDS.SWAP-ApoE2co	IDS.SWAP-RAP12x2co	IDS.IGF2del	GFP	Ids y/-	WT
4716.87	5060.02	4336.52	2690.32	4379.98	26.8424	12.1126	29.5125
4220.64	4565.55	2360.83	6390.56	4024.26	5.92113	9.10596	19.8529
3840.24	5464.4	4115.95	6337.05	3806.34	6.22109	14.0188	24.6145
6927.44	3353.67	4244.65	7898.75	5350.97	5.10443	4.97147	31.7435
5826.08	5514.4	5096.01	7331.1	7055.27	6.01357	18.0308	106.823
5763.43	2108.55	4778.08	5776.8	3999.2	7.13033	11.6479	30.1754
		3602	4612.44	4103.63
