# Supplementary material for: Domain-substituted IGF2 tag modulates targeting of lentiviral gene therapy for Hunter syndrome
Source: EMBO Mol Med. 2025 Sep 29;17(11):3197–226. doi: 10.1038/s44321-025-00314-3 (PMC12603107; doi:10.1038/s44321-025-00314-3)
Supplement: Supplementary file 6 — Source data Fig. 3 [file 44321_2025_314_MOESM6_ESM.zip › Figure 3/3F/Fig 3F.xlsx]

## Sheet: IDS activity Plasma
IDS co	IDS.IGF2co	IDS.SWAP-ApoE	IDS.SWAP-RAP12x2	IDS.IGF2del	GFP	Ids y/-	WT
97.4821	55.1781	74.9896	51.3601	92.4933	0.325936	0.318775	1.87862
112.501	73.1429	58.7813	41.4368	105.971	0.29236	0.341672	2.2058
191.081	61.079	83.654	26.9696	55.3468	0.28541	0.295402	1.93127
125.533	60.0221	91.1763	25.552	56.8655	0.313009	0.832737	1.89678
147.271	95.9075	107.216	31.6569	141.814	0.350392	0.293634	2.2854
106.69	55.6394	99.5542	22.1664	49.3735	0.297237	0.274605	1.88876
		28.6926	20.0365	53.3863
