# Supplementary material for: Domain-substituted IGF2 tag modulates targeting of lentiviral gene therapy for Hunter syndrome
Source: EMBO Mol Med. 2025 Sep 29;17(11):3197–226. doi: 10.1038/s44321-025-00314-3 (PMC12603107; doi:10.1038/s44321-025-00314-3)
Supplement: Supplementary file 6 — Source data Fig. 3 [file 44321_2025_314_MOESM6_ESM.zip › Figure 3/3G/Fig 3G.xlsx]

## Sheet: IDS activity Plasma per VCN
	VCN in BM	IDS Activity in Plasma
IDSco	1.44709	97.4821
	1.67474	112.501
	5.02607	191.081
	1.93427	125.533
	1.9964	147.271
	2.03045	106.69
IDS.IGF2co	2.8409	55.1781
	3.24321	73.1429
	2.58048	61.079
	1.96129	60.0221
	5.04288	95.9075
	2.04867	55.6394
IDS.SWAP-ApoEco	5.03707	74.9896
	1.61412	58.7813
	3.52296	83.654
	3.19066	91.1763
	4.81982	107.216
	4.40984	99.5542
	1.29565	28.6926
IDS.SWAP-RAP12x2	3.56599	51.3601
	2.56189	41.4368
	3.22914	26.9696
	1.78607	25.552
	1.84078	31.6569
	2.96586	22.1664
	1.59353	20.0365
IDS.IGF2del	0.858492	92.4933
	2.911	105.971
	1.31576	55.3468
	1.238	56.8655
	3.88161	141.814
	1.01943	49.3735
	0.48855	53.3863
