# Supplementary material for: Domain-substituted IGF2 tag modulates targeting of lentiviral gene therapy for Hunter syndrome
Source: EMBO Mol Med. 2025 Sep 29;17(11):3197–226. doi: 10.1038/s44321-025-00314-3 (PMC12603107; doi:10.1038/s44321-025-00314-3)
Supplement: Supplementary file 7 — Source data Fig. 4 [file 44321_2025_314_MOESM7_ESM.zip]

Archive with 95 entries (84 files):
- Figure 4/
- Figure 4/.DS_Store
- __MACOSX/Figure 4/._.DS_Store
- Figure 4/4E/
- Figure 4/4B/
- Figure 4/4K/
- Figure 4/4J/
- Figure 4/4D/
- Figure 4/4A/
- Figure 4/4F/
- Figure 4/4H/
- Figure 4/4I/
- Figure 4/4G/
- Figure 4/4E/Fig 4E.xlsx
- __MACOSX/Figure 4/4E/._Fig 4E.xlsx
- Figure 4/4B/Fig 4B.xlsx
- __MACOSX/Figure 4/4B/._Fig 4B.xlsx
- Figure 4/4K/Fig 4K.xlsx
- __MACOSX/Figure 4/4K/._Fig 4K.xlsx
- Figure 4/4J/Fig 4J.xlsx
- __MACOSX/Figure 4/4J/._Fig 4J.xlsx
- Figure 4/4D/Fig 4D.xlsx
- __MACOSX/Figure 4/4D/._Fig 4D.xlsx
- Figure 4/4A/B8-WT_Spleen.tif
- __MACOSX/Figure 4/4A/._B8-WT_Spleen.tif
- Figure 4/4A/D4_IDS.SWAP-ApoEco.tif
- __MACOSX/Figure 4/4A/._D4_IDS.SWAP-ApoEco.tif
- Figure 4/4A/B2-IDS.IGF2co_Spleen.tif
- __MACOSX/Figure 4/4A/._B2-IDS.IGF2co_Spleen.tif
- Figure 4/4A/B5-IDS.SWAP-RAP12x2co_Spleen.tif
- __MACOSX/Figure 4/4A/._B5-IDS.SWAP-RAP12x2co_Spleen.tif
- Figure 4/4A/C7-WT_AV.tif
- __MACOSX/Figure 4/4A/._C7-WT_AV.tif
- Figure 4/4A/C5-IDS.SWAP-RAP12x2co_AV.tif
- __MACOSX/Figure 4/4A/._C5-IDS.SWAP-RAP12x2co_AV.tif
- Figure 4/4A/A8-WT.tif
- __MACOSX/Figure 4/4A/._A8-WT.tif
- Figure 4/4A/D5_IDS.SWAP-RAP12x2co.tif
- __MACOSX/Figure 4/4A/._D5_IDS.SWAP-RAP12x2co.tif
- Figure 4/4A/B7-MPS II_Spleen.tif
- __MACOSX/Figure 4/4A/._B7-MPS II_Spleen.tif
- Figure 4/4A/A3-IDS.IGF2del_co_Liver.tif
- __MACOSX/Figure 4/4A/._A3-IDS.IGF2del_co_Liver.tif
- Figure 4/4A/C6-GFP_AV.tif
- __MACOSX/Figure 4/4A/._C6-GFP_AV.tif
- Figure 4/4A/D6_GFP.tif
- __MACOSX/Figure 4/4A/._D6_GFP.tif
- Figure 4/4A/D8_WT.tif
- __MACOSX/Figure 4/4A/._D8_WT.tif
- Figure 4/4A/C1-IDS.IGF2co_AV.tif
- __MACOSX/Figure 4/4A/._C1-IDS.IGF2co_AV.tif
- Figure 4/4A/B1-IDSco_Spleen.tif
- __MACOSX/Figure 4/4A/._B1-IDSco_Spleen.tif
- Figure 4/4A/A7-MPS II.tif
- __MACOSX/Figure 4/4A/._A7-MPS II.tif
- Figure 4/4A/C3-IDS.IGF2del_co_AV.tif
- __MACOSX/Figure 4/4A/._C3-IDS.IGF2del_co_AV.tif
- Figure 4/4A/D1-IDSco.tif
- __MACOSX/Figure 4/4A/._D1-IDSco.tif
- Figure 4/4A/B4-IDS.SWAP-ApoE2co_Spleen.tif
- __MACOSX/Figure 4/4A/._B4-IDS.SWAP-ApoE2co_Spleen.tif
- Figure 4/4A/B3-IDS.IGF2del_co_Spleen.tif
- __MACOSX/Figure 4/4A/._B3-IDS.IGF2del_co_Spleen.tif
- Figure 4/4A/A1-IDSco_Liver.tif
- __MACOSX/Figure 4/4A/._A1-IDSco_Liver.tif
- Figure 4/4A/A5-IDS.SWAP-RAP12x2co_Liver.tif
- __MACOSX/Figure 4/4A/._A5-IDS.SWAP-RAP12x2co_Liver.tif
- Figure 4/4A/D2-IDS.IGF2co.tif
- __MACOSX/Figure 4/4A/._D2-IDS.IGF2co.tif
- Figure 4/4A/D7_MPS II.tif
- __MACOSX/Figure 4/4A/._D7_MPS II.tif
- Figure 4/4A/B6-GFP_Spleen.tif
- __MACOSX/Figure 4/4A/._B6-GFP_Spleen.tif
- Figure 4/4A/C7-MPS II_AV.tif
- __MACOSX/Figure 4/4A/._C7-MPS II_AV.tif
- Figure 4/4A/A2-IDS.IGF2co_Liver.tif
- __MACOSX/Figure 4/4A/._A2-IDS.IGF2co_Liver.tif
- Figure 4/4A/C1-IDSco_AV.tif
- __MACOSX/Figure 4/4A/._C1-IDSco_AV.tif
- Figure 4/4A/A4-IDS.SWAP-ApoEco_Liver.tif
- __MACOSX/Figure 4/4A/._A4-IDS.SWAP-ApoEco_Liver.tif
- Figure 4/4A/C4-IDS.SWAP-ApoE2co_AV.tif
- __MACOSX/Figure 4/4A/._C4-IDS.SWAP-ApoE2co_AV.tif
- Figure 4/4A/A6-GFP.tif
- __MACOSX/Figure 4/4A/._A6-GFP.tif
- Figure 4/4A/D3_IDS.IGF2del_co.tif
- __MACOSX/Figure 4/4A/._D3_IDS.IGF2del_co.tif
- Figure 4/4F/Fig 4F.xlsx
- __MACOSX/Figure 4/4F/._Fig 4F.xlsx
- Figure 4/4H/Fig 4H.xlsx
- __MACOSX/Figure 4/4H/._Fig 4H.xlsx
- Figure 4/4I/Fig 4I.xlsx
- __MACOSX/Figure 4/4I/._Fig 4I.xlsx
- Figure 4/4G/Fig 4G.xlsx
- __MACOSX/Figure 4/4G/._Fig 4G.xlsx
