# Supplementary material for: Domain-substituted IGF2 tag modulates targeting of lentiviral gene therapy for Hunter syndrome
Source: EMBO Mol Med. 2025 Sep 29;17(11):3197–226. doi: 10.1038/s44321-025-00314-3 (PMC12603107; doi:10.1038/s44321-025-00314-3)
Supplement: Supplementary file 7 — Source data Fig. 4 [file 44321_2025_314_MOESM7_ESM.zip › Figure 4/4B/Fig 4B.xlsx]

## Sheet: Liver
IDSco	IDS.IGF2co	IDS.SWAP-ApoEco	IDS.SWAP-RAP12x2co	IDS.IGF2del_co	GFP	Ids y/-	WT
1	2	2	1.5	1	6	6	1
1	2	1	1	1.5	6	6	1
1	1	2	1	1.5	6	6	1

## Sheet: Spleen
IDSco	IDS.IGF2co	IDS.SWAP-ApoEco	IDS.SWAP-RAP12x2co	IDS.IGF2del_co	GFP	Ids y/-	WT
3.5	2	2	3	2	6	6	1
2	2	2.5	3	3	6	6	1
2	3	2	2.5	2.5	6	6	1.5

## Sheet: Aortic Valves
IDSco	IDS.IGF2co	IDS.SWAP-ApoEco	IDS.SWAP-RAP12x2co	IDS.IGF2del_co	GFP	Ids y/-	WT
1	1	1	1	1.16667	3	3	1
1	1.33333	1	1.33333	1.16667	3	3	1
1	1	1	1.33333	1	3	3	1

## Sheet: Aortic Wall
IDSco	IDS.IGF2co	IDS.SWAP-ApoEco	IDS.SWAP-RAP12x2co	IDS.IGF2del_co	GFP	Ids y/-	WT
3.83	1.125	1.28333	3	3	4.75	5	1
2.9	1.165	1.25	1.49833	2	5	5	1
3.625	1.83333	1.66633	1.165	3	5	5	1
