# Supplementary material for: Domain-substituted IGF2 tag modulates targeting of lentiviral gene therapy for Hunter syndrome
Source: EMBO Mol Med. 2025 Sep 29;17(11):3197–226. doi: 10.1038/s44321-025-00314-3 (PMC12603107; doi:10.1038/s44321-025-00314-3)
Supplement: Supplementary file 7 — Source data Fig. 4 [file 44321_2025_314_MOESM7_ESM.zip › Figure 4/4J/Fig 4J.xlsx]

## Sheet: NLC - Ct.Ar.Tt.Ar
IDSco	IDS.IGF2co	IDS.SWAP-ApoEco	IDS.SWAP-RAP12x2co	IDS.IGF2del_co	GFP	Ids y/-	WT
82.9	80.5	84.8	79.9	76.2	70.7	86.6	81.4
75.2	75.6	93.2	68.9	87.6	92.1	88.3	78.5
88	88.5	80.8	80.9	96.2	94.2	85.1	86.6
88.5	82.2	75	81.9	94.2	88.2	88.6	68.1
75.9	80.8	72.6	81.8	91.4	80.1	81	81.5
56	62.9	72	77.7	71.4		84.7	75.4
