# Supplementary material for: Domain-substituted IGF2 tag modulates targeting of lentiviral gene therapy for Hunter syndrome
Source: EMBO Mol Med. 2025 Sep 29;17(11):3197–226. doi: 10.1038/s44321-025-00314-3 (PMC12603107; doi:10.1038/s44321-025-00314-3)
Supplement: Supplementary file 7 — Source data Fig. 4 [file 44321_2025_314_MOESM7_ESM.zip › Figure 4/4F/Fig 4F.xlsx]

## Sheet: Talus - Ct.Ar.Tt.Ar
IDSco	IDS.IGF2co	IDS.SWAP-ApoEco	IDS.SWAP-RAP12x2co	IDS.IGF2del_co	GFP	Ids y/-	WT
90.4	87.2	86	88.6	87.3	82.6	93.8	77.1
78.6	79.7	93.9	89.4	87.5	91.3	84.9	79.7
77.2	84.7	81.7	85.1	95.4	93.6	83.3	79
89.1	82.2	77.8	75.4	91.6	89.8	93.7	82.3
94	85.2	75.4	79.4	89.6		86.8	77
	81.6	77.6	75.8	78.5		92.1	83.6
