# Supplementary material for: Domain-substituted IGF2 tag modulates targeting of lentiviral gene therapy for Hunter syndrome
Source: EMBO Mol Med. 2025 Sep 29;17(11):3197–226. doi: 10.1038/s44321-025-00314-3 (PMC12603107; doi:10.1038/s44321-025-00314-3)
Supplement: Supplementary file 7 — Source data Fig. 4 [file 44321_2025_314_MOESM7_ESM.zip › Figure 4/4H/Fig 4H.xlsx]

## Sheet: NLC - Tb.BS
IDSco	IDS.IGF2co	IDS.SWAP-ApoEco	IDS.SWAP-RAP12x2co	IDS.IGF2del_co	GFP	Ids y/-	WT
0.0663	0.0824	0.0429	0.0789	0.128	0.108	0.0288	0.0416
0.0863	0.0659	0.0106	0.165	0.0302	0.0141	0.0411	0.0525
0.0438	0.0167	0.0405	0.0875	0.00464	0.012	0.0412	0.0259
0.0282	0.0584	0.0495	0.0259	0.015	0.0592	0.0583	0.0812
0.0491	0.0516	0.0742	0.0368	0.0174	0.091	0.0338	0.0402
0.0815	0.166	0.0998	0.0664	0.108		0.0592	0.0471
