# Supplementary material for: Domain-substituted IGF2 tag modulates targeting of lentiviral gene therapy for Hunter syndrome
Source: EMBO Mol Med. 2025 Sep 29;17(11):3197–226. doi: 10.1038/s44321-025-00314-3 (PMC12603107; doi:10.1038/s44321-025-00314-3)
Supplement: Supplementary file 7 — Source data Fig. 4 [file 44321_2025_314_MOESM7_ESM.zip › Figure 4/4G/Fig 4G.xlsx]

## Sheet: Talus - Tb.BS
IDSco	IDS.IGF2co	IDS.SWAP-ApoEco	IDS.SWAP-RAP12x2co	IDS.IGF2del_co	GFP	Ids y/-	WT
1.38	2.08	1.63	2.29	2.85	2.33	1.12	2.78
2.82	2.44	0.516	1.16	1.65	1.06	1.69	2.33
2.08	1.61	1.68	2.84	0.218	0.791	1.82	2.64
1.38	1.84	2.07	2.55	0.886	2.1	1.15	1.87
0.726	1.59	3	2.03	1.14		1.91	2.57
2.33	3.84	2.39	3.86	4.18		1.87	4
