# Supplementary material for: Domain-substituted IGF2 tag modulates targeting of lentiviral gene therapy for Hunter syndrome
Source: EMBO Mol Med. 2025 Sep 29;17(11):3197–226. doi: 10.1038/s44321-025-00314-3 (PMC12603107; doi:10.1038/s44321-025-00314-3)
Supplement: Supplementary file 8 — Source data Fig. 5 [file 44321_2025_314_MOESM8_ESM.zip]

Archive with 106 entries (100 files):
- Figure 5/
- Figure 5/5A/
- Figure 5/.DS_Store
- __MACOSX/Figure 5/._.DS_Store
- Figure 5/5C/
- Figure 5/5D/
- Figure 5/5E/
- Figure 5/5B/
- Figure 5/5A/Fig 5A.xlsx
- __MACOSX/Figure 5/5A/._Fig 5A.xlsx
- Figure 5/5C/Fig 5C.xlsx
- __MACOSX/Figure 5/5C/._Fig 5C.xlsx
- Figure 5/5D/.DS_Store
- __MACOSX/Figure 5/5D/._.DS_Store
- Figure 5/5D/Fig 5D.xlsx
- __MACOSX/Figure 5/5D/._Fig 5D.xlsx
- Figure 5/5E/D5_IDS.SWAP-RAP12x2_co_CP.tif
- __MACOSX/Figure 5/5E/._D5_IDS.SWAP-RAP12x2_co_CP.tif
- Figure 5/5E/C7_WT_Thalamus.tif
- __MACOSX/Figure 5/5E/._C7_WT_Thalamus.tif
- Figure 5/5E/C1_IDSco_Thalamus.tif
- __MACOSX/Figure 5/5E/._C1_IDSco_Thalamus.tif
- Figure 5/5E/C3_IDS.IGF2del_co_Thalamus.tif
- __MACOSX/Figure 5/5E/._C3_IDS.IGF2del_co_Thalamus.tif
- Figure 5/5E/C6_MPS II_Thalamus.tif
- __MACOSX/Figure 5/5E/._C6_MPS II_Thalamus.tif
- Figure 5/5E/F7_WT_Brainstem.tif
- __MACOSX/Figure 5/5E/._F7_WT_Brainstem.tif
- Figure 5/5E/Fig 5E quantification.xlsx
- __MACOSX/Figure 5/5E/._Fig 5E quantification.xlsx
- Figure 5/5E/B3_IDS.IGF2del_co_Hippocampus.tif
- __MACOSX/Figure 5/5E/._B3_IDS.IGF2del_co_Hippocampus.tif
- Figure 5/5E/B2_IDS.IGF2co_Hippocampus.tif
- __MACOSX/Figure 5/5E/._B2_IDS.IGF2co_Hippocampus.tif
- Figure 5/5E/C5_IDS.SWAP-RAP12x2_Thalamus.tif
- __MACOSX/Figure 5/5E/._C5_IDS.SWAP-RAP12x2_Thalamus.tif
- Figure 5/5E/.DS_Store
- __MACOSX/Figure 5/5E/._.DS_Store
- Figure 5/5E/B7_WT_Hippocampus.tif
- __MACOSX/Figure 5/5E/._B7_WT_Hippocampus.tif
- Figure 5/5E/B6_MPS II_Hippocampus.tif
- __MACOSX/Figure 5/5E/._B6_MPS II_Hippocampus.tif
- Figure 5/5E/D3_IDS.IGF2del_co_CP.tif
- __MACOSX/Figure 5/5E/._D3_IDS.IGF2del_co_CP.tif
- Figure 5/5E/A2_IDS.IGF2co_Cortex.tif
- __MACOSX/Figure 5/5E/._A2_IDS.IGF2co_Cortex.tif
- Figure 5/5E/C4_IDS.SWAP-ApoEco_Thalamus.tif
- __MACOSX/Figure 5/5E/._C4_IDS.SWAP-ApoEco_Thalamus.tif
- Figure 5/5E/A5_IDS.SWAP-RAP12x2co_Cortex.tif
- __MACOSX/Figure 5/5E/._A5_IDS.SWAP-RAP12x2co_Cortex.tif
- Figure 5/5E/C2_IDS.IGF2co_Thalamus.tif
- __MACOSX/Figure 5/5E/._C2_IDS.IGF2co_Thalamus.tif
- Figure 5/5E/A1_IDSco_Cortex.tif
- __MACOSX/Figure 5/5E/._A1_IDSco_Cortex.tif
- Figure 5/5E/E6_MPS II_Cerebellum.tif
- __MACOSX/Figure 5/5E/._E6_MPS II_Cerebellum.tif
- Figure 5/5E/F1_IDSco_Brainstem.tif
- __MACOSX/Figure 5/5E/._F1_IDSco_Brainstem.tif
- Figure 5/5E/A4_IDS.SWAP-ApoE2co_Cortex.tif
- __MACOSX/Figure 5/5E/._A4_IDS.SWAP-ApoE2co_Cortex.tif
- Figure 5/5E/F2_IDS.IGF2co_Brainstem.tif
- __MACOSX/Figure 5/5E/._F2_IDS.IGF2co_Brainstem.tif
- Figure 5/5E/E4_IDS.SWAP-ApoE2co_Cerebellum.tif
- __MACOSX/Figure 5/5E/._E4_IDS.SWAP-ApoE2co_Cerebellum.tif
- Figure 5/5E/E7_WT_Cerebellum.tif
- __MACOSX/Figure 5/5E/._E7_WT_Cerebellum.tif
- Figure 5/5E/D2_IDS.IGF2co_CP.tif
- __MACOSX/Figure 5/5E/._D2_IDS.IGF2co_CP.tif
- Figure 5/5E/F3_IDS.IGF2del_co_Brainstem.tif
- __MACOSX/Figure 5/5E/._F3_IDS.IGF2del_co_Brainstem.tif
- Figure 5/5E/F4_IDS.SWAP-ApoE2co_Brainstem.tif
- __MACOSX/Figure 5/5E/._F4_IDS.SWAP-ApoE2co_Brainstem.tif
- Figure 5/5E/A3_IDS.IGF2del_co_Cortex.tif
- __MACOSX/Figure 5/5E/._A3_IDS.IGF2del_co_Cortex.tif
- Figure 5/5E/B5_IDS.SWAP-RAP12x2co_Hippocampus.tif
- __MACOSX/Figure 5/5E/._B5_IDS.SWAP-RAP12x2co_Hippocampus.tif
- Figure 5/5E/D4_IDS.SWAP-ApoE_co_CP.tif
- __MACOSX/Figure 5/5E/._D4_IDS.SWAP-ApoE_co_CP.tif
- Figure 5/5E/A6_MPS II_Cortex.tif
- __MACOSX/Figure 5/5E/._A6_MPS II_Cortex.tif
- Figure 5/5E/D7_WT_CP.tif
- __MACOSX/Figure 5/5E/._D7_WT_CP.tif
- Figure 5/5E/B1_IDSco_Hippocampus.tif
- __MACOSX/Figure 5/5E/._B1_IDSco_Hippocampus.tif
- Figure 5/5E/E5_IDS.SWAP-RAP12x2co_Cerebellum.tif
- __MACOSX/Figure 5/5E/._E5_IDS.SWAP-RAP12x2co_Cerebellum.tif
- Figure 5/5E/F6_MPS II_Brainstem.tif
- __MACOSX/Figure 5/5E/._F6_MPS II_Brainstem.tif
- Figure 5/5E/F5_IDS.SWAP-RAP12x2co_Brainstem.tif
- __MACOSX/Figure 5/5E/._F5_IDS.SWAP-RAP12x2co_Brainstem.tif
- Figure 5/5E/A7_WT_Cortex.tif
- __MACOSX/Figure 5/5E/._A7_WT_Cortex.tif
- Figure 5/5E/D1_IDSco_CP.tif
- __MACOSX/Figure 5/5E/._D1_IDSco_CP.tif
- Figure 5/5E/E3_IDS.IGF2del_co_Cerebellum.tif
- __MACOSX/Figure 5/5E/._E3_IDS.IGF2del_co_Cerebellum.tif
- Figure 5/5E/B4_IDS.SWAP-ApoE2co_Hippocampus.tif
- __MACOSX/Figure 5/5E/._B4_IDS.SWAP-ApoE2co_Hippocampus.tif
- Figure 5/5E/E1_IDSco_Cerebellum.tif
- __MACOSX/Figure 5/5E/._E1_IDSco_Cerebellum.tif
- Figure 5/5E/D6_MPS II_CP.tif
- __MACOSX/Figure 5/5E/._D6_MPS II_CP.tif
- Figure 5/5E/E2_IDS.IGF2co_Cerebellum.tif
- __MACOSX/Figure 5/5E/._E2_IDS.IGF2co_Cerebellum.tif
- Figure 5/5B/Fig 5B.xlsx
- __MACOSX/Figure 5/5B/._Fig 5B.xlsx
