# Supplementary material for: Domain-substituted IGF2 tag modulates targeting of lentiviral gene therapy for Hunter syndrome
Source: EMBO Mol Med. 2025 Sep 29;17(11):3197–226. doi: 10.1038/s44321-025-00314-3 (PMC12603107; doi:10.1038/s44321-025-00314-3)
Supplement: Supplementary file 8 — Source data Fig. 5 [file 44321_2025_314_MOESM8_ESM.zip › Figure 5/5A/Fig 5A.xlsx]

## Sheet: IDS activity Brain 
IDSco	IDS.IGF2co	IDS.SWAP-ApoEco	IDS.SWAP-RAP12x2co	IDS.IGF2del_co	GFP	Ids y/-	WT
5.62221	15.4777	9.59079	6.81366	7.07939	0.55778	0.738536	156.16
5.89269	15.569	8.29533	12.8095	7.43827	0.602442	0.763032	149.442
21.4721	14.0115	8.26129	10.6038	7.27469	0.656073	0.744359	166.674
11.044	13.8498	8.32614	11.6171	7.83963	0.661398	0.648121	155.981
11.1492	11.7196	10.2513	14.3766	7.34597	0.653323	1.01193	164.79
11.1088	14.5968	9.46483	8.52349	6.61567	0.784333	0.614352	178.302
		6.17849	8.41158	9.12146
