# Supplementary material for: Domain-substituted IGF2 tag modulates targeting of lentiviral gene therapy for Hunter syndrome
Source: EMBO Mol Med. 2025 Sep 29;17(11):3197–226. doi: 10.1038/s44321-025-00314-3 (PMC12603107; doi:10.1038/s44321-025-00314-3)
Supplement: Supplementary file 8 — Source data Fig. 5 [file 44321_2025_314_MOESM8_ESM.zip › Figure 5/5D/Fig 5D.xlsx]

## Sheet: Chimerism and VCN in Brain
Total Brain Chimersim
IDSco	IDS.IGF2co	IDS.SWAP-ApoEco	IDS.SWAP-RAP12x2co	IDS.IGF2del_co	GFP	Ids y/-	WT
0.829345	0.581083	0.918278	0.769452	1.26932	1.12708	0	0
1.45064	0.595258	0.730997	0.787651	1.04019	0.799801	0	0
0.656113	1.07865	0.897681	1.85967	1.38444	0.823302	0	0
0.898874	0.766787	0.605931	1.09833	0.97736	1.04785
0.384824	0.987745	0.850593	1.81755	1.64688	1.5825
0.637674	0.51069	0.912034	1.03748	1.32335	1.07611
		0.749143	1.59731	1.26589
Brain VCN
IDSco	IDS.IGF2co	IDS.SWAP-ApoEco	IDS.SWAP-RAP12x2co	IDS.IGF2del_co	GFP	Ids y/-	WT
0.0342581	0.0188902	0.0175417	0.0105937	0.0258311	0.00243102	0.00229596	0.00193215
0.0055549	0.0296775	0.015069	0.0241164	0.0159256	0.00547113	0.00192334	0
0.0323952	0.0248442	0.0141397	0.0411767	0.0207688	0.00396532	0.00117495	0.000966076
0.0137846	0.0263985	0.0180624	0.02214	0.0173488	0.00554664
0.0148031	0.014238	0.0320836	0.0372026	0.0243079	0.00428468
0.0198592	0.0171299	0.0197953	0.0270895	0.032517	0.00433976
		0.0137846	0.0302005	0.0475284
