# Supplementary material for: Domain-substituted IGF2 tag modulates targeting of lentiviral gene therapy for Hunter syndrome
Source: EMBO Mol Med. 2025 Sep 29;17(11):3197–226. doi: 10.1038/s44321-025-00314-3 (PMC12603107; doi:10.1038/s44321-025-00314-3)
Supplement: Supplementary file 8 — Source data Fig. 5 [file 44321_2025_314_MOESM8_ESM.zip › Figure 5/5E/Fig 5E quantification.xlsx]

## Sheet: LAMP1 quantification
	IDSco			IDS.IGF2co			IDS.SWAP-ApoEco			IDS.SWAP-RAP12x2co			IDS.IGF2del_co			Idsy/-			WT
Cortex	2002.88	3863.8	1851.5	1232.26	773.724	440.557	153.059	77.6315	1628.83	279.472	151.381	1114.01	1466.81	2026.05	1746.43	6275.83	4805.9	7794.17	2.5875	89.631	110.624
Hippocampus	914.754	4375.8	1304.2	239.876	129.385	441.204	43.553	135.855	279.855	300.174	166.907	251.007	1812.1	1128.45	1470.27	5203.88	4317.76	7481.06	21.995	20.634	130.679
Thalamus	2651.11	5435.89	2591.59	2571.57	1041.55	1363.72	470.374	974.271	1381.22	1427.12	994.973	1622.49	3028.38	2697.96	2863.17	6101.81	5668.03	3530.93	200.547	20.634	143.618
Choroid Plexus	31.052	23.214	10.351	32.241	34.934	33.5875	0	0	64.483	94.451	95.745	5.175	15.577	119.938	67.7575	8142.22	3879.54	4510.88	0	30.952	196.666
Cerebellum	3246.28	4401.59	1828.21	965.951	377.805	1306.79	551.259	803.483	1695.89	2471.26	2070.16	2704.15	1795.22	1879.03	1773.2	3815.57	6452.14	8673.99	604.865	802.165	407.564
Brainstem	1308.09	3209.95	1067.43	746.71	509.778	740.084	706.147	868.175	1160.69	604.229	606.817	1398.65	1697.87	1370.9	1534.38	2295.3	1760.38	3530.93	125.504	331.441	376.511
