# Supplementary material for: Domain-substituted IGF2 tag modulates targeting of lentiviral gene therapy for Hunter syndrome
Source: EMBO Mol Med. 2025 Sep 29;17(11):3197–226. doi: 10.1038/s44321-025-00314-3 (PMC12603107; doi:10.1038/s44321-025-00314-3)
Supplement: Supplementary file 8 — Source data Fig. 5 [file 44321_2025_314_MOESM8_ESM.zip › Figure 5/5B/Fig 5B.xlsx]

## Sheet: IDS activity Brain 
VCN in Bone Marropw	IDSco	IDS.IGF2co	IDS.SWAP-ApoEco	IDS.SWAP-RAP12x2co	IDS.IGF2del
1.44709	1.67494
1.67474	1.18323
5.02607	1.01838
1.93427	1.0305
1.9964	1.0362
2.03045	0.976391
0.617222	1.46092
1.86543	1.02858
1.61605	1.37309
0.822239	1.44206
1.35934	1.16445
1.46112	1.31649
1.18715	1.37874
0.856982	1.52112
0.486635	1.31179
1.34521	1.2029
0.556813	1.26641
3.08028	0.915002
1.70356	1.17794
3.14037	0.920896
2.30544	1.2121
1.13537	1.0872
2.30071	1.04307
3.01883	1.08405
2.8409		0.419674
3.24321		0.431525
2.58048		0.494609
1.96129		0.356661
5.04288		0.346005
2.04867		0.290851
0.461328		1.2565
0.631369		1.29139
0.232452		1.17565
0.18548		1.10647
0.628128		1.21921
3.77658		0.535982
2.41419		0.519487
2.78918		0.366156
2.41925		0.279018
1.75967		0.396744
2.63152		0.333115
3.8907		0.314153
2.70934		0.385639
6.63407		0.401359
4.248		0.341851
4.21469		0.282025
4.87411		0.257886
5.03707			0.336694
1.61412			0.304143
3.52296			0.350121
3.19066			0.406343
4.81982			0.3152
4.40984			0.297117
1.29565			0.40164
3.56599				0.485493
2.56189				0.494279
3.22914				0.47818
1.78607				0.503873
1.84078				0.548984
2.96586				0.426822
1.59353				0.606953
0.858492					0.639783
2.911					0.428692
1.31576					0.62071
1.238					0.494448
3.88161					0.40106
1.01943					0.601499
0.48855					0.708693
