# Supplementary material for: Domain-substituted IGF2 tag modulates targeting of lentiviral gene therapy for Hunter syndrome
Source: EMBO Mol Med. 2025 Sep 29;17(11):3197–226. doi: 10.1038/s44321-025-00314-3 (PMC12603107; doi:10.1038/s44321-025-00314-3)
Supplement: Supplementary file 9 — Source data Fig. 6 [file 44321_2025_314_MOESM9_ESM.zip]

Archive with 89 entries (88 files):
- Figure 6/
- Figure 6/C7_WT_Thalamus.tif
- __MACOSX/Figure 6/._C7_WT_Thalamus.tif
- Figure 6/C1_IDSco_Thalamus.tif
- __MACOSX/Figure 6/._C1_IDSco_Thalamus.tif
- Figure 6/C3_IDS.IGF2del_co_Thalamus.tif
- __MACOSX/Figure 6/._C3_IDS.IGF2del_co_Thalamus.tif
- Figure 6/C6_MPS II_Thalamus.tif
- __MACOSX/Figure 6/._C6_MPS II_Thalamus.tif
- Figure 6/D1_IDSco_Midbrain.tif
- __MACOSX/Figure 6/._D1_IDSco_Midbrain.tif
- Figure 6/F7_WT_Brainstem.tif
- __MACOSX/Figure 6/._F7_WT_Brainstem.tif
- Figure 6/B3_IDS.IGF2del_co_Hippocampus.tif
- __MACOSX/Figure 6/._B3_IDS.IGF2del_co_Hippocampus.tif
- Figure 6/F5_IDS.SWAP-RAP12x2_Brainstem.tif
- __MACOSX/Figure 6/._F5_IDS.SWAP-RAP12x2_Brainstem.tif
- Figure 6/B2_IDS.IGF2co_Hippocampus.tif
- __MACOSX/Figure 6/._B2_IDS.IGF2co_Hippocampus.tif
- Figure 6/C5_IDS.SWAP-RAP12x2_Thalamus.tif
- __MACOSX/Figure 6/._C5_IDS.SWAP-RAP12x2_Thalamus.tif
- Figure 6/.DS_Store
- __MACOSX/Figure 6/._.DS_Store
- Figure 6/B7_WT_Hippocampus.tif
- __MACOSX/Figure 6/._B7_WT_Hippocampus.tif
- Figure 6/B6_MPS II_Hippocampus.tif
- __MACOSX/Figure 6/._B6_MPS II_Hippocampus.tif
- Figure 6/E5_IDS.SWAP-RAP12x2_Cerebellum.tif
- __MACOSX/Figure 6/._E5_IDS.SWAP-RAP12x2_Cerebellum.tif
- Figure 6/Fig 6 quantification.xlsx
- __MACOSX/Figure 6/._Fig 6 quantification.xlsx
- Figure 6/A5_IDS.SWAP-RAP12x2_Cortex.tif
- __MACOSX/Figure 6/._A5_IDS.SWAP-RAP12x2_Cortex.tif
- Figure 6/B5_IDS.SWAP-RAP12x2_Hippocampus.tif
- __MACOSX/Figure 6/._B5_IDS.SWAP-RAP12x2_Hippocampus.tif
- Figure 6/A2_IDS.IGF2co_Cortex.tif
- __MACOSX/Figure 6/._A2_IDS.IGF2co_Cortex.tif
- Figure 6/C4_IDS.SWAP-ApoEco_Thalamus.tif
- __MACOSX/Figure 6/._C4_IDS.SWAP-ApoEco_Thalamus.tif
- Figure 6/C2_IDS.IGF2co_Thalamus.tif
- __MACOSX/Figure 6/._C2_IDS.IGF2co_Thalamus.tif
- Figure 6/D5_IDS.SWAP-RAP12x2_Midbrain.tif
- __MACOSX/Figure 6/._D5_IDS.SWAP-RAP12x2_Midbrain.tif
- Figure 6/D4_IDS.SWAP-ApoEco_Midbrain.tif
- __MACOSX/Figure 6/._D4_IDS.SWAP-ApoEco_Midbrain.tif
- Figure 6/A4_IDS.SWAP-ApoEco_Cortex.tif
- __MACOSX/Figure 6/._A4_IDS.SWAP-ApoEco_Cortex.tif
- Figure 6/B4_IDS.SWAP-ApoEco_Hippocampus.tif
- __MACOSX/Figure 6/._B4_IDS.SWAP-ApoEco_Hippocampus.tif
- Figure 6/F4_IDS.SWAP-ApoEco_Brainstem.tif
- __MACOSX/Figure 6/._F4_IDS.SWAP-ApoEco_Brainstem.tif
- Figure 6/A1_IDSco_Cortex.tif
- __MACOSX/Figure 6/._A1_IDSco_Cortex.tif
- Figure 6/E4_IDS.SWAP-ApoEco_Cerebellum.tif
- __MACOSX/Figure 6/._E4_IDS.SWAP-ApoEco_Cerebellum.tif
- Figure 6/E6_MPS II_Cerebellum.tif
- __MACOSX/Figure 6/._E6_MPS II_Cerebellum.tif
- Figure 6/F1_IDSco_Brainstem.tif
- __MACOSX/Figure 6/._F1_IDSco_Brainstem.tif
- Figure 6/F2_IDS.IGF2co_Brainstem.tif
- __MACOSX/Figure 6/._F2_IDS.IGF2co_Brainstem.tif
- Figure 6/E7_WT_Cerebellum.tif
- __MACOSX/Figure 6/._E7_WT_Cerebellum.tif
- Figure 6/F3_IDS.IGF2del_co_Brainstem.tif
- __MACOSX/Figure 6/._F3_IDS.IGF2del_co_Brainstem.tif
- Figure 6/A3_IDS.IGF2del_co_Cortex.tif
- __MACOSX/Figure 6/._A3_IDS.IGF2del_co_Cortex.tif
- Figure 6/D6_MPS II_Midbrain.tif
- __MACOSX/Figure 6/._D6_MPS II_Midbrain.tif
- Figure 6/A6_MPS II_Cortex.tif
- __MACOSX/Figure 6/._A6_MPS II_Cortex.tif
- Figure 6/B1_IDSco_Hippocampus.tif
- __MACOSX/Figure 6/._B1_IDSco_Hippocampus.tif
- Figure 6/D3_IDS.IGF2del_co_Midbrain.tif
- __MACOSX/Figure 6/._D3_IDS.IGF2del_co_Midbrain.tif
- Figure 6/F6_MPS II_Brainstem.tif
- __MACOSX/Figure 6/._F6_MPS II_Brainstem.tif
- Figure 6/D2_IDS.IGF2co_Midbrain.tif
- __MACOSX/Figure 6/._D2_IDS.IGF2co_Midbrain.tif
- Figure 6/A7_WT_Cortex.tif
- __MACOSX/Figure 6/._A7_WT_Cortex.tif
- Figure 6/D7_WT_Midbrain.tif
- __MACOSX/Figure 6/._D7_WT_Midbrain.tif
- Figure 6/E3_IDS.IGF2del_co_Cerebellum.tif
- __MACOSX/Figure 6/._E3_IDS.IGF2del_co_Cerebellum.tif
- Figure 6/E1_IDSco_Cerebellum.tif
- __MACOSX/Figure 6/._E1_IDSco_Cerebellum.tif
- Figure 6/E2_IDS.IGF2co_Cerebellum.tif
- __MACOSX/Figure 6/._E2_IDS.IGF2co_Cerebellum.tif
