# Supplementary material for: Domain-substituted IGF2 tag modulates targeting of lentiviral gene therapy for Hunter syndrome
Source: EMBO Mol Med. 2025 Sep 29;17(11):3197–226. doi: 10.1038/s44321-025-00314-3 (PMC12603107; doi:10.1038/s44321-025-00314-3)
Supplement: Supplementary file 9 — Source data Fig. 6 [file 44321_2025_314_MOESM9_ESM.zip › Figure 6/Fig 6 quantification.xlsx]

## Sheet: CD68 quantification
	IDSco			IDS.IGF2co			IDS.SWAP-ApoEco			IDS.SWAP-RAP12x2co			IDS.IGF2del_co			Idsy/-			WT
Cortex	44.7276	7.45173	59.7345	6.37242	16.8	18.1345	4.5	7.60937	2.31724	9.26898	2.89655	0	55.0207	20.5552	35.5643	91.4311	94.3828	122.814	0	0	0
Hippocampus	51.5781	12.6052	65.6559	0	23.0959	13.6582	3.53883	0	32.8991	6.74764	1.2905	0	38.2353	18.7946	36	125.423	127.221	262.068	2.06687	0	3.17338
Thalamus	65.8931	79.7001	79.138	30.1242	37.4173	42.0138	52.2035	117.021	59.0897	40.8931	44.2345	27.8069	80.3759	65.4966	62.6069	128.555	149.752	260.69	0	2.31724	0
Choroid Plexus	18	29.538	53.869	3.39655	10.4276	20.9276	16.4828	13.9035	11.5862	10.4276	16.8	5.2138	28.569	28.4586	26.3552	70.4311	61.7173	113.545	0	0	0
Cerebellum	14.9835	19.5786	23.2582	21.6572	9.02525	2.10563	29.8182	11.1378	27.2132	4.33156	4.39723	5.13736	20.7541	14.5844	14.6234	55.9806	59.3847	182.086	3.00366	2.43651	0
Brainstem	3.15862	7.45173	16.2207	5.2138	4.63449	2.31724	7.37242	4.63449	12.7448	8.11035	6.95173	1.73793	20	28.9655	13.6104	45.1863	32.9655	95.007	0	0	0
