# Supplementary material for: Domain-substituted IGF2 tag modulates targeting of lentiviral gene therapy for Hunter syndrome
Source: EMBO Mol Med. 2025 Sep 29;17(11):3197–226. doi: 10.1038/s44321-025-00314-3 (PMC12603107; doi:10.1038/s44321-025-00314-3)
Supplement: Supplementary file 10 — Source data Fig. 7 [file 44321_2025_314_MOESM10_ESM.zip]

Archive with 75 entries (74 files):
- Figure 7/
- Figure 7/C7_WT_Thalamus.tif
- __MACOSX/Figure 7/._C7_WT_Thalamus.tif
- Figure 7/C1_IDSco_Thalamus.tif
- __MACOSX/Figure 7/._C1_IDSco_Thalamus.tif
- Figure 7/C3_IDS.IGF2del_co_Thalamus.tif
- __MACOSX/Figure 7/._C3_IDS.IGF2del_co_Thalamus.tif
- Figure 7/C6_MPS II_Thalamus.tif
- __MACOSX/Figure 7/._C6_MPS II_Thalamus.tif
- Figure 7/D1_IDSco_Midbrain.tif
- __MACOSX/Figure 7/._D1_IDSco_Midbrain.tif
- Figure 7/B3_IDS.IGF2del_co_Hippocampus.tif
- __MACOSX/Figure 7/._B3_IDS.IGF2del_co_Hippocampus.tif
- Figure 7/C5_IDS.SWAP-RAP12x2_Thalamus.tif
- __MACOSX/Figure 7/._C5_IDS.SWAP-RAP12x2_Thalamus.tif
- Figure 7/.DS_Store
- __MACOSX/Figure 7/._.DS_Store
- Figure 7/B7_WT_Hippocampus.tif
- __MACOSX/Figure 7/._B7_WT_Hippocampus.tif
- Figure 7/B6_MPS II_Hippocampus.tif
- __MACOSX/Figure 7/._B6_MPS II_Hippocampus.tif
- Figure 7/A5_IDS.SWAP-RAP12x2_cortex.tif
- __MACOSX/Figure 7/._A5_IDS.SWAP-RAP12x2_cortex.tif
- Figure 7/B5_IDS.SWAP-RAP12x2_Hippocampus.tif
- __MACOSX/Figure 7/._B5_IDS.SWAP-RAP12x2_Hippocampus.tif
- Figure 7/Fig 7 quantification.xlsx
- __MACOSX/Figure 7/._Fig 7 quantification.xlsx
- Figure 7/A2_IDS.IGF2co_cortex.tif
- __MACOSX/Figure 7/._A2_IDS.IGF2co_cortex.tif
- Figure 7/C4_IDS.SWAP-ApoEco_Thalamus.tif
- __MACOSX/Figure 7/._C4_IDS.SWAP-ApoEco_Thalamus.tif
- Figure 7/C2_IDS.IGF2co_Thalamus.tif
- __MACOSX/Figure 7/._C2_IDS.IGF2co_Thalamus.tif
- Figure 7/D5_IDS.SWAP-RAP12x2_Midbrain.tif
- __MACOSX/Figure 7/._D5_IDS.SWAP-RAP12x2_Midbrain.tif
- Figure 7/D4_IDS.SWAP-ApoEco_Midbrain.tif
- __MACOSX/Figure 7/._D4_IDS.SWAP-ApoEco_Midbrain.tif
- Figure 7/A4_IDS.SWAP-ApoEco_cortex.tif
- __MACOSX/Figure 7/._A4_IDS.SWAP-ApoEco_cortex.tif
- Figure 7/B4_IDS.SWAP-ApoEco_Hippocampus.tif
- __MACOSX/Figure 7/._B4_IDS.SWAP-ApoEco_Hippocampus.tif
- Figure 7/E3_IDS.IGF2del_co_Brainstem.tif
- __MACOSX/Figure 7/._E3_IDS.IGF2del_co_Brainstem.tif
- Figure 7/A1_IDSco_cortex.tif
- __MACOSX/Figure 7/._A1_IDSco_cortex.tif
- Figure 7/E7_WT_Brainstem.tif
- __MACOSX/Figure 7/._E7_WT_Brainstem.tif
- Figure 7/E5_IDS.SWAP-RAP12x2_Brainstem.tif
- __MACOSX/Figure 7/._E5_IDS.SWAP-RAP12x2_Brainstem.tif
- Figure 7/E6_MPS II_Brainstem.tif
- __MACOSX/Figure 7/._E6_MPS II_Brainstem.tif
- Figure 7/E4_IDS.SWAP-ApoEco_Brainstem.tif
- __MACOSX/Figure 7/._E4_IDS.SWAP-ApoEco_Brainstem.tif
- Figure 7/E1_IDSco_Brainstem.tif
- __MACOSX/Figure 7/._E1_IDSco_Brainstem.tif
- Figure 7/A3_IDS.IGF2del_co_cortex.tif
- __MACOSX/Figure 7/._A3_IDS.IGF2del_co_cortex.tif
- Figure 7/D6_MPS II_Midbrain.tif
- __MACOSX/Figure 7/._D6_MPS II_Midbrain.tif
- Figure 7/A6_MPS II_cortex.tif
- __MACOSX/Figure 7/._A6_MPS II_cortex.tif
- Figure 7/B1_IDSco_Hippocampus.tif
- __MACOSX/Figure 7/._B1_IDSco_Hippocampus.tif
- Figure 7/D3_IDS.IGF2del_co_Midbrain.tif
- __MACOSX/Figure 7/._D3_IDS.IGF2del_co_Midbrain.tif
- Figure 7/B2_IDS.IGF2co_Hippocampustif.tif
- __MACOSX/Figure 7/._B2_IDS.IGF2co_Hippocampustif.tif
- Figure 7/E2_IDS.IGF2co_Brainstem.tif
- __MACOSX/Figure 7/._E2_IDS.IGF2co_Brainstem.tif
- Figure 7/D2_IDS.IGF2co_Midbrain.tif
- __MACOSX/Figure 7/._D2_IDS.IGF2co_Midbrain.tif
- Figure 7/A7_WT_cortex.tif
- __MACOSX/Figure 7/._A7_WT_cortex.tif
- Figure 7/D7_WT_Midbrain.tif
- __MACOSX/Figure 7/._D7_WT_Midbrain.tif
