# Supplementary material for: Domain-substituted IGF2 tag modulates targeting of lentiviral gene therapy for Hunter syndrome
Source: EMBO Mol Med. 2025 Sep 29;17(11):3197–226. doi: 10.1038/s44321-025-00314-3 (PMC12603107; doi:10.1038/s44321-025-00314-3)
Supplement: Supplementary file 10 — Source data Fig. 7 [file 44321_2025_314_MOESM10_ESM.zip › Figure 7/Fig 7 quantification.xlsx]

## Sheet: GFAP quantification
	IDSco			IDS.IGF2co			IDS.SWAP-ApoEco			IDS.SWAP-RAP12x2co			IDS.IGF2del_co			Idsy/-			WT
Cortex	11255.9	11020.4	5369.49	5384.37	3647.37	3622.14	3096.19	5553.86	2132.27	2247.42	4976.16	3941.08	11235.8	6698.28	8393.02	15671.1	18460.4	21249.6	1421.94	2558.59	675.391
Hippocampus	20151.8	26540.8	12475.3	14235	17111.2	15236.4	11078	12743.2	10640.6	7151.12	13475.5	26628.8	18733.7	10211.1	13217.7	22721.4	23279	18490.5	15136.8	11087	8816.31
Thalamus	6674.99	5341.02	825.478	1515.1	1088.13	2014.53	1427.12	2552.77	175.964	103.508	1019.56	2294	3756.05	535.655	1145.86	5828.81	6827.66	3906.14	1142.47	10.351	46.579
Midbrain	7646.67	8074.94	6153.56	4333.11	342.871	1901.96	754.316	2534.66	1212.34	1101.07	1443.94	2740.38	5549.34	1619.9	2507.81	4122.22	6571.48	6693.1	467.081	131.973	398.507
Brainstem	13020	8928.88	11957.8	3384.72	1119.18	2352.22	746.553	2023.59	4287.83	764.667	4168.79	4343.46	3701.71	5300.91	4431.56	9517.58	10727.3	6673.69	670.216	945.806	183.727
